# Supplementary material for: Detection of Highly Pathogenic Avian Influenza Virus H5N1 Clade 2.3.4.4b in Great Skuas: A Species of Conservation Concern in Great Britain
Source: Viruses. 2022 Jan 21;14(2):212. doi: 10.3390/v14020212 (PMC8878110; doi:10.3390/v14020212)
Supplement: Supplementary file 1 [file viruses-14-00212-s001.zip]

Archive with 2 entries (2 files):
- viruses-1570205-supplementary.pdf
- viruses-1570205-Video S1.mp4
